# Supplementary material for: Identification of Groundwater Contamination in a Rapidly Urbanized Area on a Regional Scale: A New Approach of Multi-Hydrochemical Evidences
Source: Int J Environ Res Public Health. 2021 Nov 19;18(22):12143. doi: 10.3390/ijerph182212143 (PMC8623665; doi:10.3390/ijerph182212143)
Supplement: Supplementary file 1 [file ijerph-18-12143-s001.zip]

Archive with 1 entries (1 files):
- ijerph-1455491-supplementary.pdf
